# Supplementary material for: PollenDetect: An Open-Source Pollen Viability Status Recognition System Based on Deep Learning Neural Networks
Source: Int J Mol Sci. 2022 Nov 3;23(21):13469. doi: 10.3390/ijms232113469 (PMC9653958; doi:10.3390/ijms232113469)
Supplement: Supplementary file 1 [file ijms-23-13469-s001.zip]

Archive with 1 entries (1 files):
- ijms-1943402-supplementary.pdf
